# Supplementary material for: Aspergillus fumigatus mitogen-activated protein kinase MpkA is involved in gliotoxin production and self-protection
Source: Nat Commun. 2024 Jan 2;15:33. doi: 10.1038/s41467-023-44329-1 (PMC10762094; doi:10.1038/s41467-023-44329-1)
Supplement: Supplementary file 6 — Source Data [file 41467_2023_44329_MOESM6_ESM.xlsx]

## Sheet: Fig. 1
Figure 1A
		Triplicate; 45 hyphae/replicate
		GliT:GFP					GtmA:GFP
		hypha	GFP	CMAC	% GFP/CMAC		hypha	GFP	CMAC	% GFP/CMAC
	Replicate 1	1	30	30	100		1	29	31	93.5484
		2	47	47	100		2	45	48	93.75
		3	10	10	100		3	12	21	57.1429
		4	14	24	58.3333		4	22	22	100
		5	9	12	75		5	13	15	86.6667
		6	11	15	73.3333		6	33	33	100
		7	9	13	69.2308		7	30	30	100
		8	16	18	88.8889		8	12	12	100
		9	8	8	100		9	9	12	75
		10	21	21	100		10	19	19	100
		11	14	14	100		11	19	19	100
		12	33	35	94.2857		12	11	11	100
		13	32	32	100		13	21	23	91.3043
		14	14	14	100		14	21	21	100
		15	14	14	100		15	34	34	100
		16	11	14	78.5714		16	20	22	90.9091
		17	23	23	100		17	20	20	100
		18	17	25	68		18	23	23	100
		19	20	20	100		19	41	41	100
		20	21	25	84		20	18	18	100
		21	17	21	80.9524		21	24	27	88.8889
		22	19	21	90.4762		22	34	36	94.4444
		23	6	13	46.1538		23	40	40	100
		24	23	25	92		24	32	32	100
		25	20	23	86.9565		25	17	17	100
		26	31	31	100		26	31	31	100
		27	19	19	100		27	25	25	100
		28	12	17	70.5882		28	11	13	84.6154
		29	20	20	100		29	13	16	81.25
		30	30	38	78.9474		30	14	14	100
		31	15	15	100		31	17	19	89.4737
		32	15	24	62.5		32	9	9	100
		33	30	33	90.9091		33	15	15	100
		34	32	37	86.4865		34	15	17	88.2353
		35	28	28	100		35	11	11	100
		36	13	13	100		36	15	15	100
		37	17	21	80.9524		37	18	18	100
		38	14	14	100		38	29	29	100
		39	23	23	100		39	36	38	94.7368
		40	17	17	100		40	40	40	100
		41	20	20	100		41	19	22	86.3636
		42	16	21	76.1905		42	21	21	100
		43	17	17	100		43	17	17	100
		44	19	19	100		44	18	20	90
		45	8	8	100		45	18	18	100
		mean	19	21.1556	89.6168		mean	22.0222	23	95.2518
	Replicate 2	46	10	10	100		46	19	19	100
		47	13	13	100		47	26	26	100
		48	21	24	87.5		48	37	37	100
		49	30	39	76.9231		49	42	42	100
		50	40	45	88.8889		50	34	36	94.4444
		51	23	23	100		51	35	40	87.5
		52	16	16	100		52	16	16	100
		53	6	12	50		53	25	25	100
		54	15	15	100		54	18	18	100
		55	26	26	100		55	25	25	100
		56	34	37	91.8919		56	15	15	100
		57	38	42	90.4762		57	28	28	100
		58	28	31	90.3226		58	12	12	100
		59	40	48	83.3333		59	19	21	90.4762
		60	10	11	90.9091		60	23	23	100
		61	20	25	80		61	18	18	100
		62	10	13	76.9231		62	23	23	100
		63	16	16	100		63	23	23	100
		64	14	14	100		64	21	21	100
		65	21	21	100		65	29	29	100
		66	15	15	100		66	14	17	82.3529
		67	24	28	85.7143		67	15	15	100
		68	25	33	75.7576		68	18	18	100
		69	10	15	66.6667		69	34	36	94.4444
		70	11	13	84.6154		70	25	25	100
		71	13	13	100		71	13	13	100
		72	22	22	100		72	15	15	100
		73	24	24	100		73	13	13	100
		74	14	19	73.6842		74	24	24	100
		75	24	24	100		75	33	33	100
		76	19	24	79.1667		76	20	20	100
		77	20	22	90.9091		77	20	20	100
		78	27	30	90		78	11	14	78.5714
		79	18	18	100		79	25	27	92.5926
		80	13	16	81.25		80	30	30	100
		81	19	19	100		81	16	16	100
		82	37	37	100		82	14	14	100
		83	14	14	100		83	14	14	100
		84	18	23	78.2609		84	21	23	91.3043
		85	32	32	100		85	25	25	100
		86	19	19	100		86	20	20	100
		87	14	21	66.6667		87	23	23	100
		88	7	10	70		88	11	11	100
		89	30	36	83.3333		89	37	37	100
		90	25	30	83.3333		90	28	30	93.3333
		mean	20.5556	23.0667	89.2561		mean	22.3778	22.8889	97.8893
	Replicate 3	91	23	24	95.8333		91	20	20	100
		92	16	16	100		92	25	26	96.1538
		93	35	38	92.1053		93	25	25	100
		94	34	35	97.1429		94	23	24	95.8333
		95	16	16	100		95	31	32	96.875
		96	16	17	94.1176		96	16	20	80
		97	13	17	76.4706		97	17	18	94.4444
		98	21	22	95.4545		98	20	21	95.2381
		99	14	20	70		99	26	27	96.2963
		100	22	22	100		100	35	36	97.2222
		101	32	41	78.0488		101	22	23	95.6522
		102	17	18	94.4444		102	22	23	95.6522
		103	17	27	62.963		103	13	17	76.4706
		104	32	36	88.8889		104	27	30	90
		105	34	40	85		105	32	33	96.9697
		106	30	31	96.7742		106	18	19	94.7368
		107	25	26	96.1538		107	36	39	92.3077
		108	19	28	67.8571		108	27	28	96.4286
		109	22	23	95.6522		109	15	16	93.75
		110	23	28	82.1429		110	17	18	94.4444
		111	32	33	96.9697		111	15	16	93.75
		112	49	50	98		112	36	38	94.7368
		113	12	13	92.3077		113	37	42	88.0952
		114	16	27	59.2593		114	18	19	94.7368
		115	11	15	73.3333		115	27	28	96.4286
		116	19	24	79.1667		116	20	21	95.2381
		117	16	17	94.1176		117	27	28	96.4286
		118	25	26	96.1538		118	39	40	97.5
		119	19	20	95		119	44	45	97.7778
		120	22	22	100		120	17	17	100
		121	18	24	75		121	30	31	96.7742
		122	32	42	76.1905		122	14	15	93.3333
		123	42	42	100		123	25	26	96.1538
		124	25	26	96.1538		124	15	15	100
		125	18	19	94.7368		125	20	21	95.2381
		126	8	15	53.3333		126	26	30	86.6667
		127	17	18	94.4444		127	36	39	92.3077
		128	28	29	96.5517		128	42	43	97.6744
		129	36	36	100		129	34	35	97.1429
		130	40	45	88.8889		130	19	20	95
		131	30	34	88.2353		131	33	33	100
		132	42	51	82.3529		132	27	28	96.4286
		133	12	14	85.7143		133	14	14	100
		134	22	28	78.5714		134	24	24	100
		135	12	16	75		135	43	44	97.7273
		mean	23.6444	26.9111	87.5229		mean	25.5333	26.8222	95.0581

## Sheet: Fig. 2
Figure 2A
		GtmA:GFP (% GFP colocalization)							GliT:GFP (% GFP colocalization)
		Vacuoles (CMAC)	ER-traker	FM4-64	Punctuated structures				Vacuoles (CMAC)	ER-traker	FM4-64	Punctuated structures
	hypha							hypha
	1	0	100	100	100			1	0	100	100	0
	2	0	42.8571	100	100			2	0	100	100	0
	3	0	100	100	100			3	0	100	100	0
	4	0	78.9474	100	100			4	0	100	100	0
	5	0	100	100	100			5	0	100	100	0
	6	0	100	100	100			6	0	100	100	0
	7	0	100	100	100			7	0	100	100	0
	8	0	100	100	100			8	0	100	100	0
	9	0	100	100	100			9	0	100	100	0
	10	0	100	100	100			10	0	100	100	0
	11	0	100	100	100			11	0	100	100	0
	12	0	100	100	100			12	0	100	100	0
	13	0	25	100	100			13	0	100	100	0
	14	0	100	100	100			14	0	100	100	0
	15	0	100	100	100			15	0	100	100	0
	16	0	100	100	100			16	0	100	100	0
	17	0	100	100	100			17	0	100	100	0
	18	0	87.5	100	100			18	0	100	100	0
	19	0	100	100	100			19	0	100	100	0
	20	0	100	100	100			20	0	100	100	0
	21	0	100	100	100			21	0	100	100	0
	22	0	100	100	100			22	0	100	100	0
	23	0	100	100	100			23	0	100	100	0
	24	0	100	100	100			24	0	100	100	0
	25	0	100	100	100			25	0	100	100	0
	26	0	100	100	100			26	0	100	100	0
	27	0	100	100	100			27	0	100	100	0
	28	0	100	100	100			28	0	100	100	0
	29	0	83.3333	100	100			29	0	100	100	0
	30	0	100	100	100			30	0	100	100	0
	31	0	100	100	100			31	0	100	100	0
	32	0	100	100	100			32	0	100	100	0
	33	0	100	100	100			33	0	100	100	0
	34	0	100	100	100			34	0	100	100	0
	35	0	100	100	100			35	0	100	100	0
	36	0	100	100	100			36	0	100	100	0
	37	0	100	100	100			37	0	100	100	0
	38	0	100	100	100			38	0	100	100	0
	39	0	100	100	100			39	0	100	100	0
	40	0	100	100	100			40	0	100	100	0
	41	0	100	100	100			41	0	100	100	0
	42	0	100	100	100			42	0	100	100	0
	43	0	93.75	100	100			43	0	100	100	0
	44	0	100	100	100			44	0	100	100	0
	45	0	100	100	100			45	0	100	100	0
	% colocalization	0	13.3333	100	100				0	100	100	0
	46	0	100	100	100			46	0	100	100	0
	47	0	89.4737	100	100			47	0	100	100	0
	48	0	100	100	100			48	0	100	100	0
	49	0	100	100	100			49	0	100	100	0
	50	0	100	100	100			50	0	100	100	0
	51	0	100	100	100			51	0	100	100	0
	52	0	100	100	100			52	0	100	100	0
	53	0	100	100	100			53	0	100	100	0
	54	0	100	100	100			54	0	100	100	0
	55	0	100	100	100			55	0	100	100	0
	56	0	100	100	100			56	0	100	100	0
	57	0	100	100	100			57	0	100	100	0
	58	0	100	100	100			58	0	100	100	0
	59	0	100	100	100			59	0	100	100	0
	60	0	100	100	100			60	0	100	100	0
	61	0	100	100	100			61	0	100	100	0
	62	0	100	100	100			62	0	100	100	0
	63	0	100	100	100			63	0	100	100	0
	64	0	100	100	100			64	0	100	100	0
	65	0	100	100	100			65	0	100	100	0
	66	0	100	100	100			66	0	100	100	0
	67	0	77.7778	100	100			67	0	100	100	0
	68	0	100	100	100			68	0	100	100	0
	69	0	100	100	100			69	0	100	100	0
	70	0	100	100	100			70	0	100	100	0
	71	0	100	100	100			71	0	100	100	0
	72	0	100	100	100			72	0	100	100	0
	73	0	100	100	100			73	0	100	100	0
	74	0	100	100	100			74	0	100	100	0
	75	0	100	100	100			75	0	100	100	0
	76	0	100	100	100			76	0	100	100	0
	77	0	100	100	100			77	0	100	100	0
	78	0	100	100	100			78	0	100	100	0
	79	0	100	100	100			79	0	100	100	0
	80	0	100	100	100			80	0	100	100	0
	81	0	100	100	100			81	0	100	100	0
	82	0	100	100	100			82	0	100	100	0
	83	0	100	100	100			83	0	100	100	0
	84	0	100	100	100			84	0	100	100	0
	85	0	100	100	100			85	0	100	100	0
	86	0	100	100	100			86	0	100	100	0
	87	0	100	100	100			87	0	100	100	0
	88	0	66.6667	100	100			88	0	100	100	0
	89	0	100	100	100			89	0	100	100	0
	90	0	100	100	100			90	0	100	100	0
	% colocalization	0	6.66667	100	100				0	100	100	0

## Sheet: Fig. 3
Figure 3E and F

## Sheet: Fig. 4 
Figure 4B
Three biological repetitions, N=6						Three biological repetitions, N=6
Czapek-dox medium, 72h						HPLC; LC/MS - Czapek-dox, 72hs
Samples	Dry weight (g)	mean	SD			samples	gliotoxin (mg/mL)	bmGT (mg/mL)
wt 1.1	0.3369	0.320733	0.0088165			wt 1.1	0.0501	0.1682
wt 1.2	0.3123					wt 1.2	0.0402	0.1897
wt 2.1	0.3147					wt 2.1	0.0312	0.1598
wt 2.2	0.3234					wt 2.2	0.0309	0.1963
wt 3.1	0.3198					wt 3.1	0.0618	0.17335
wt 3.2	0.3173					wt 3.2	0.0283	0.1504
ΔsakA 1.1	0.3259	0.326217	0.00784714			mean	0.0404167	0.172958
ΔsakA 1.2	0.3397					SD	0.0132166	0.0174925
ΔsakA 2.1	0.3171
ΔsakA 2.2	0.3254					ΔsakA 1.1	0.0397	0.1563
ΔsakA 3.1	0.3289					ΔsakA 1.2	0.0562	0.1749
ΔsakA 3.2	0.3203					ΔsakA 2.1	0.0331	0.1371
ΔmpkC 1.1	0.312	0.318817	0.00601778			ΔsakA 2.2	0.0249	0.15695
ΔmpkC 1.2	0.3264					ΔsakA 3.1	0.0362	0.1773
ΔmpkC 2.1	0.3184					ΔsakA 3.2	0.0277	0.1366
ΔmpkC 2.2	0.3257					mean	0.0363	0.156525
ΔmpkC 3.1	0.3165					SD	0.0111511	0.0175716
ΔmpkC 3.2	0.3139
ΔsakA ΔmpkC 1.1	0.3091	0.31615	0.0053016
ΔsakA ΔmpkC 1.2	0.3114					ΔmpkC 1.1	0.0308	0.2413
ΔsakA ΔmpkC 2.1	0.3153					ΔmpkC 1.2	0.0371	0.2108
ΔsakA ΔmpkC 2.2	0.3184					ΔmpkC 2.1	0.0463	0.1456
ΔsakA ΔmpkC 3.1	0.3193					ΔmpkC 2.2	0.0562	0.1363
ΔsakA ΔmpkC 3.2	0.3234					ΔmpkC 3.1	0.0393	0.2002
ΔmpkA 1.1	0.3089	0.3134	0.00472271			ΔmpkC 3.2	0.0224	0.2641
ΔmpkA 1.2	0.3087					mean	0.0386833	0.199717
ΔmpkA 2.1	0.3118					SD	0.0117901	0.0508876
ΔmpkA 2.2	0.3157
ΔmpkA 3.1	0.3212
ΔmpkA 3.2	0.3141					ΔsakA ΔmpkC 1.1	0.0403	0.0985
ΔmpkB 1.1	0.3151	0.318783	0.00986294			ΔsakA ΔmpkC 1.2	0.0451	0.1082
ΔmpkB 1.2	0.3097					ΔsakA ΔmpkC 2.1	0.0354	0.1123
ΔmpkB 2.1	0.3326					ΔsakA ΔmpkC 2.2	0.0453	0.1073
ΔmpkB 2.2	0.3153					ΔsakA ΔmpkC 3.1	0.0481	0.0981
ΔmpkB 3.1	0.3104					ΔsakA ΔmpkC 3.2	0.0257	0.1165
ΔmpkB 3.2	0.3296					mean	0.0399833	0.106817
						SD	0.00831202	0.00736381
						ΔmpkA 1.1	0	0
						ΔmpkA 1.2	0	0
						ΔmpkA 2.1	0	0
						ΔmpkA 2.2	0	0
						ΔmpkA 3.1	0	0
						ΔmpkA 3.2	0	0
						mean	0	0
						SD	0	0
						testT p< 0.05	0.00177989	0.000124466
						ΔmpkB 1.1	0.0201	0.1098
						ΔmpkB 1.2	0.0329	0.1601
						ΔmpkB 2.1	0.0398	0.1902
						ΔmpkB 2.2	0.0415	0.2002
						ΔmpkB 3.1	0.0349	0.1084
						ΔmpkB 3.2	0.0137	0.1543
						mean	0.0304833	0.153833
						SD	0.0111625	0.0387686
Figure 4C			Three biological repetitions, N=6
GT ug/mL	Blank (without fungi) = medium, drug, alamar						mean
	1.1	1.2	2.1	2.2	3.1	3.2
0	1162	1192	1218	1183	1166	1141	1177
1.1	1236	1216	1190	1257	1242	1215	1226
2.2	1246	1232	1258	1225	1206	1267	1239
4.4	1136	1142	1157	1116	1168	1115	1139
8.8	1086	1130	1156	1104	1107	1065	1108
17.5	1076	1128	1055	1154	1102	1097	1102
35	1052	1194	1031	1220	1168	1073	1123
50	1106	1076	1085	1102	1050	1127	1091
70	1142	1072	1046	1158	1104	1121	1107.17
80	1186	1076	1050	1207	1102	1165	1131
90	1138	1166	1192	1117	1159	1140	1152
100	1102	1160	1186	1123	1134	1081	1131
GT ug/mL and Strain	Alamar blue 570/600nm						Blank (mean)	minus blank						mean	trat/control
	1.1	1.2	2.1	2.2	3.1	3.2		1.1	1.2	2.1	2.2	3.1	3.2		1.1	1.2	2.1	2.2	3.1	3.2
wt 0	9558	6161	8231	8083	8101	7023	1177	8381	4984	7054	6906	6924	5846	6682.5
wt 1.1	9689	6860	9012	8143	7898	8045	1226	8463	5634	7786	6917	6672	6819	7048.5	1.00978	1.13042	1.10377	1.00159	0.984835	1.14129
wt 2.2	9355	6850	7591	8389	8123	8304	1239	8116	5611	6352	7150	6884	7065	6863	0.968381	1.1258	1.01361	0.91978	1.02036	1.17756
wt 4.4	9010	6546	8042	7412	7645	8013	1139	7871	5407	6903	6273	6506	6874	6639	0.939148	1.08487	0.978594	0.908341	0.992779	1.1129
wt 8.8	9055	6716	9080	6683	9030	6749	1108	7947	5608	7972	5575	7922	5641	6777.5	0.948216	1.1252	1.13014	0.807269	1.14414	0.964933
wt 17.5	8173	6346	8198	6313	8148	6379	1102	7071	5244	7096	5211	7046	5277	6157.5	0.843694	1.05217	1.00595	0.754561	1.01762	0.902668
wt 35	9512	5177	9537	5144	9487	5210	1123	8389	4054	8414	4021	8364	4087	6221.5	1.00095	0.813403	1.1928	0.582247	1.20797	0.699111
wt 50	8415	8193	8440	8160	8390	8226	1091	7324	7102	7349	7069	7299	7135	7213	0.873881	1.42496	1.04182	1.0236	1.05416	1.22049
wt 70	7882	7921	7907	7888	7857	7954	1107	6775	6814	6800	6781	6750	6847	6794.5	0.813029	1.35935	0.963992	0.9819	0.988879	1.15464
wt 80	1526	1334	1343	1501	1378	1498	1131	395	203	212	370	247	367	299	0.0471304	0.0407303	0.0524525	0.0306979	0.053004	0.0422511
wt 90	1522	2254	2101	2202	1621	1632	1152	370	1102	949	1050	469	480	736.667	0.131488	0.0742376	0.148852	0.137417	0.0693241	0.0802258
wt 100	1572	1574	1569	1577	1575	1574	1131	441	443	438	446	444	443	442.5	0.0528577	0.0884831	0.0632265	0.0634231	0.0641248	0.0757783
ΔmpkA 0	6934	6079	6891	6909	6138	6091	1177	5757	4902	5714	5732	4961	4914	5330
ΔmpkA 1.1	5757	4108	5782	4075	5732	4141	1226	4531	2882	4556	2849	4506	2915	3706.5	0.787042	0.587923	0.794836	0.4986	0.908285	0.593203
ΔmpkA 2.2	6594	6173	6619	6140	6569	6206	1239	5355	4934	5380	4901	5330	4967	5144.5	0.930172	1.00653	0.93859	0.857718	1.07438	1.01079
ΔmpkA 4.4	6396	6476	6409	6442	6398	6494	1139	5257	5337	5270	5303	5259	5355	5296.83	0.927045	1.07242	0.925157	0.922296	1.07942	1.07021
ΔmpkA 8.8	6315	4260	6340	4226	6290	4294	1108	5207	3152	5232	3118	5182	3186	4179.5	0.904464	0.643003	0.91277	0.545677	1.04455	0.648352
ΔmpkA 17.5	6516	6149	6541	6115	6491	6183	1102	5414	5047	5439	5013	5389	5081	5230.5	0.94042	1.02958	0.948883	0.877319	1.08627	1.03398
ΔmpkA 35	6784	5779	6809	5745	6759	5813	1123	5661	4656	5686	4622	5636	4690	5158.5	0.983325	0.949816	0.991975	0.80889	1.13606	0.954416
ΔmpkA 50	5414	4086	5389	4052	5439	4120	1091	4323	2995	4298	2961	4348	3029	3659	0.750912	0.610975	0.749826	0.518201	0.876436	0.616402
ΔmpkA 70	1182	1208	1157	1174	1207	1242	1107	75	101	50	67	100	135	88	0.0175439	0.0152999	0.0116888	0.00875044	0.0272123	0.02035
ΔmpkA 80	1164	1136	1139	1159	1135	1168	1131	33	5	8	28	4	37	19.1667	0.00573215	0.00101999	0.00488486	0.00140007	0.00745817	0.000814001
ΔmpkA 90	1154	1152	1153	1152	1152	1156	1152	2	0	1	0	0	4	1.16667	0.000347403	0	0.000174459	0	0.000806289	0
ΔmpkA 100	1160	1140	1147	1153	1159	1142	1131	29	9	16	22	28	11	19.1667	0.00503735	0.00183599	0.0038381	0.00280014	0.00564402	0.0022385
ΔmpkA::mpkA+ 0	8647	8763	8672	8730	8622	8796	1177	7470	7586	7495	7553	7445	7619	7528
ΔmpkA::mpkA+ 1.1	8460	8575	8485	8542	8435	8608	1226	7234	7349	7259	7316	7209	7382	7291.5	0.968758	0.968407	0.968622	0.968512	0.968894	0.968301
ΔmpkA::mpkA+ 2.2	8115	8568	8140	8525	8090	8611	1239	6876	7329	6901	7286	6851	7372	7102.5	0.966122	0.920482	0.96465	0.920747	0.967581	0.920215
ΔmpkA::mpkA+ 4.4	7983	8269	8008	8226	7958	8312	1139	6844	7130	6869	7087	6819	7173	6987	0.939889	0.916198	0.938303	0.916478	0.941462	0.915917
ΔmpkA::mpkA+ 8.8	7422	7201	7447	7158	7397	7244	1108	6314	6093	6339	6050	6289	6136	6203.5	0.832323	0.815663	0.839269	0.807205	0.825436	0.824177
ΔmpkA::mpkA+ 17.5	7292	8066	7317	8023	7267	8109	1102	6190	6964	6215	6921	6165	7007	6577	0.918007	0.828648	0.916325	0.829219	0.919674	0.828073
ΔmpkA::mpkA+ 35	8395	7908	8420	7865	8370	7951	1123	7272	6785	7297	6742	7247	6828	7028.5	0.958608	0.9083	0.966106	0.899533	0.951175	0.917126
ΔmpkA::mpkA+ 50	7088	7269	7213	7078	7226	7191	1091	5997	6178	6122	5987	6135	6100	6086.5	0.814395	0.802811	0.810539	0.798799	0.805224	0.819342
ΔmpkA::mpkA+ 70	7116	7058	7101	7091	7015	7141	1107	6009	5951	5994	5984	5908	6034	5980	0.792117	0.796653	0.793592	0.798399	0.791967	0.793553
ΔmpkA::mpkA+ 80	1566	1558	1601	1541	1515	1591	1131	435	427	470	410	384	460	431	0.0573425	0.057162	0.0622269	0.0547031	0.0603754	0.0515782
ΔmpkA::mpkA+ 90	1834	1776	1819	1809	1733	1859	1152	682	624	667	657	581	707	653	0.0899025	0.0835341	0.0883093	0.0876584	0.0927943	0.078039
ΔmpkA::mpkA+ 100	1330	1950	1917	1355	1305	1983	1131	199	819	786	224	174	852	509	0.107962	0.0266399	0.104065	0.0298866	0.111826	0.0233714
Figure 4D
Figure 4E			Three biological repetitions, N=6
	copies of gene/copies of AFUB_019780
	gliP	gliC	gliG	gliF	gliK	gliJ	gliI	gliH	gliN	gliT	gliA	gliM	gliZ	gtmA
Sample
wt 24h	0.00260243	0.00775569	0.0686239	1.25639	1.64811	0.0298543	0.0148268	0.0332102	0.0239937	8.15474	0.0869783	0.010323	2.12251	51.2125
	0.00203585	0.00778698	0.0680081	1.24275	1.37492	0.0296583	0.0104047	0.0253781	0.0209518	8.20769	0.0823659	0.00884606	1.90483	44.7093
	0.00249243	0.00764569	0.057514	1.24528	1.637	0.0187443	0.00371685	0.0221002	0.0128837	8.14363	0.0758683	0.010213	2.1114	50.3014
	0.00203386	0.00778499	0.0680061	1.22284	1.37492	0.0296563	0.0104027	0.0253761	0.0209498	8.20769	0.0823639	0.00884407	1.90483	43.7103
	0.00271242	0.00786568	0.0797339	1.2675	1.65922	0.0409643	0.0259368	0.0443202	0.0351037	8.16585	0.0980883	0.010433	2.13362	52.1236
	0.00203784	0.00778897	0.0680101	1.26265	1.37492	0.0296603	0.0104067	0.0253801	0.0209538	8.2077	0.0823678	0.00884805	1.90484	45.7083
mean	0.00231914	0.00777133	0.068316	1.24957	1.51152	0.0297563	0.0126158	0.0292942	0.0224727	8.18122	0.0846721	0.00958455	2.01367	47.9609
SD	0.000318031	7.16569e-05	0.00703467	0.0162392	0.149796	0.0070274	0.00743232	0.00823258	0.0072214	0.0298423	0.00746693	0.000811959	0.119434	3.66319
wt 48h	0.00864673	0.0755837	7.21312	17.6487	3.28053	1.56452	0.228737	3.54748	1.6197	25.0406	0.819144	0.450013	21.5184	249.528
	0.0100244	0.0836668	9.1816	21.6595	2.66025	1.88023	0.271322	4.47945	2.06584	21.8588	1.04248	0.577728	18.8693	306.163
	0.00752571	0.0744626	7.212	17.6476	3.27941	1.5634	0.227616	3.54636	1.61858	25.0395	0.818023	0.448892	21.5173	248.616
	0.0100235	0.083666	9.1816	21.6595	2.66025	1.88023	0.271321	4.47945	2.06584	21.8588	1.04247	0.577727	18.8693	306.163
	0.00976775	0.0767047	7.21424	17.6498	3.28165	1.56564	0.229858	3.5486	1.62082	25.0417	0.820265	0.451134	21.5195	250.441
	0.0100252	0.0836676	9.1816	21.6595	2.66025	1.88024	0.271322	4.47945	2.06584	21.8588	1.04248	0.577729	18.8693	306.163
mean	0.00933555	0.0796252	8.19736	19.6541	2.97039	1.72238	0.250029	4.01347	1.84277	23.4497	0.93081	0.51387	20.1939	277.846
SD	0.00103539	0.00448374	1.07818	2.19682	0.339743	0.172924	0.0233352	0.510462	0.244362	1.74276	0.122326	0.0699559	1.45098	31.0256
wt 72h	0.00342287	0.0437462	5.41679	12.6667	0.874381	0.472147	0.122005	1.5167	0.767067	25.3993	0.585793	0.496537	5.59922	381.392
	0.00337198	0.0440782	5.13711	11.8998	0.916512	0.483912	0.12152	1.36747	0.80177	24.4494	0.542682	0.461439	4.77801	361.443
	0.00457189	0.0452781	5.13831	11.901	0.917712	0.485112	0.122719	1.36867	0.80297	24.4506	0.543881	0.462639	4.77921	362.355
	0.00354389	0.0438672	5.41691	12.6668	0.874502	0.472268	0.122126	1.51682	0.767188	25.3994	0.585914	0.496658	5.59934	382.313
	0.00217207	0.0428783	5.13591	11.8986	0.915312	0.482712	0.12032	1.36627	0.80057	24.4482	0.541482	0.460239	4.77681	360.531
	0.00330185	0.0436252	5.41667	12.6665	0.87426	0.472026	0.121884	1.51658	0.766946	25.3991	0.585672	0.496416	5.5991	380.471
mean	0.00339743	0.0439122	5.27695	12.2832	0.895446	0.47803	0.121762	1.44208	0.784419	24.9243	0.564237	0.478988	5.18861	371.417
SD	0.000763249	0.00078412	0.153192	0.420039	0.0230886	0.00648879	0.000807781	0.08174	0.0190231	0.520273	0.0236254	0.0192391	0.449799	10.9572
ΔmpkA 24h	0.0151428	0.042067	0.0328961	0.265745	0.0442516	0.0610523	0.0494706	0.030912	0.0266507	0.873912	0.0623776	0.0383324	0.754822	10.2852
	0.013491	0.0382962	0.0284641	0.255563	0.0419732	0.0560463	0.0321757	0.0278168	0.024995	0.615487	0.0583225	0.032443	0.717462	10.1314
	0.0150308	0.041955	0.0327841	0.265633	0.0441396	0.0609403	0.0493586	0.0308	0.0265387	0.8738	0.0622656	0.0382204	0.75471	10.2741
	0.013489	0.0382942	0.0284621	0.255561	0.0419713	0.0560444	0.0321737	0.0278148	0.0249931	0.615485	0.0583205	0.032441	0.71746	10.1294
	0.0152528	0.042177	0.0330061	0.265855	0.0443616	0.0611623	0.0495806	0.031022	0.0267607	0.874022	0.0624876	0.0384424	0.754932	10.2963
	0.0136029	0.0384082	0.0285761	0.255675	0.0420852	0.0561583	0.0322877	0.0279288	0.025107	0.615599	0.0584345	0.0325549	0.717574	10.1426
mean	0.0143349	0.0401996	0.0306981	0.260672	0.0431304	0.0585673	0.0408411	0.0293824	0.0258409	0.744718	0.060368	0.0354057	0.73616	10.2098
SD	0.000888046	0.00204651	0.00240843	0.0055569	0.00123015	0.00272262	0.00945271	0.00167686	0.000890112	0.141525	0.00220214	0.00320638	0.0204428	0.0829791
ΔmpkA 48h	0.00632379	0.0245656	0.0836679	0.832465	0.0560478	0.0463431	0.0286819	0.0705556	0.0337916	7.65959	0.0902728	0.0742452	0.996726	46.7109
	0.00726618	0.0279494	0.10065	0.977913	0.0613949	0.0566254	0.0338493	0.0862419	0.042682	9.65558	0.106864	0.0767071	1.23189	52.5003
	0.00846609	0.0291493	0.101849	0.979113	0.0625949	0.0578253	0.0350492	0.0874418	0.0438819	9.65678	0.108064	0.077907	1.23309	53.1123
	0.00644481	0.0246866	0.083789	0.832586	0.0561688	0.0464641	0.0288029	0.0706766	0.0339126	7.65971	0.0903938	0.0743662	0.996847	46.711
	0.00606627	0.0267495	0.0994497	0.976713	0.060195	0.0554255	0.0326494	0.085042	0.0414821	9.65438	0.105664	0.0755072	1.23069	51.8883
	0.00620277	0.0244446	0.0835469	0.832344	0.0559267	0.0462221	0.0285609	0.0704345	0.0336706	7.65946	0.0901518	0.0741242	0.996605	46.7108
mean	0.00679499	0.0262575	0.0921588	0.905189	0.0587214	0.0514843	0.0312656	0.0783987	0.0382368	8.65758	0.0985686	0.0754762	1.11431	49.6056
SD	0.000920979	0.00200419	0.00933244	0.0796686	0.00302646	0.00568323	0.00293128	0.00862555	0.00492886	1.09325	0.00911951	0.00154922	0.128807	3.1945
ΔmpkA 72h	0.0110852	0.045068	1.23087	2.85187	0.386284	0.662484	0.114979	1.35575	0.514076	17.3487	0.0719749	0.121148	1.72358	91.7167
	0.0118517	0.0627332	1.61825	4.09998	0.528369	0.88924	0.158355	1.81359	0.745624	19.8853	0.0915042	0.153603	2.27216	127.562
	0.0130516	0.0639331	1.61945	4.10118	0.529569	0.89044	0.159555	1.81479	0.746824	19.8973	0.103503	0.165602	2.28416	128.474
	0.0112062	0.045189	1.23099	2.852	0.386405	0.662605	0.1151	1.35587	0.514197	17.3488	0.0720959	0.121269	1.7237	92.6268
	0.0106518	0.0615333	1.61705	4.09878	0.527169	0.888041	0.157155	1.81239	0.744424	19.8733	0.0795051	0.141604	2.26016	126.65
	0.0109642	0.044947	1.23075	2.85175	0.386163	0.662363	0.114858	1.35563	0.513955	17.3485	0.0718538	0.121027	1.72346	90.8065
mean	0.0114685	0.0539006	1.42456	3.47593	0.457327	0.775862	0.136667	1.58467	0.62985	18.617	0.0817395	0.137376	1.99787	109.64
SD	0.000870661	0.00970563	0.212178	0.683615	0.0778265	0.124202	0.0237701	0.250771	0.126826	1.38937	0.0131155	0.0193285	0.300568	19.6504
Figure 4F				Three biological repetitions, N=6
	Fold Increase
	gliP	gliC	gliG	gliF	gliK	gliJ	gliI	gliH	gliN	gliT	gliA	gliM	gliZ	gtmA
Sample
wt (GT/MM)	4.34011	10.1329	53.3933	2.74946	24.9555	0.547752	6.72092	12.1032	6.97476	9.10693	311.407	30.6462	2.35876	9.05396
	3.87208	11.3954	71.2602	3.08506	26.4335	0.417271	7.15689	12.3994	8.31247	9.07311	332.914	37.689	2.68202	10.192
	4.22811	10.0209	53.2822	2.63746	24.0435	0.435753	6.60892	11.9912	6.86276	8.99493	311.295	30.5351	2.24676	8.94196
	3.87208	11.3755	70.2612	3.08506	26.4136	0.416272	7.15689	12.3994	8.31247	9.07311	332.715	36.6899	2.68202	10.19
	4.34022	10.2429	53.5044	2.85945	25.8655	0.578852	6.72103	12.1033	6.97487	9.10704	312.318	30.7573	2.35887	9.06507
	3.98407	11.5074	72.2592	3.19705	26.5455	0.529261	7.26888	12.5114	8.42446	9.1851	333.026	38.688	2.79401	10.3039
mean	4.10611	10.7792	62.3268	2.93559	25.7095	0.487527	6.93892	12.2513	7.64363	9.09003	322.279	34.1676	2.5204	9.62448
SD	0.223104	0.713578	9.80672	0.220171	1.00871	0.0726676	0.285589	0.211211	0.77573	0.0620163	11.6243	3.90954	0.225481	0.664491
ΔmpkA (GT/MM)	0.989075	1.70549	28.1514	22.3136	6.17649	1.4144	1.32112	3.28038	2.44323	25.1296	15.414	5.94026	1.3079	33.8347
	1.01199	1.7663	25.8588	22.8969	6.0513	1.48679	1.41353	2.68809	2.2438	23.7844	19.814	5.67034	1.29199	38.829
	0.987954	1.70437	27.2402	22.3125	6.06438	1.41328	1.321	3.27926	2.44211	25.1184	15.4128	5.93914	1.30678	32.9226
	1.01199	1.76549	25.0485	22.8969	6.0432	1.48679	1.41272	2.67999	2.2438	23.7844	19.8059	5.66223	1.29091	38.548
	0.990196	1.70662	28.2635	22.4257	6.3277	1.42561	1.32224	3.3315	2.44435	25.1408	15.4252	5.94138	1.30902	34.7468
	1.01199	1.76711	26.6691	22.905	6.0513	1.49489	1.41434	2.6889	2.2438	23.9654	19.8221	5.85137	1.3028	38.939
mean	1.00053	1.7359	26.8719	22.6251	6.11906	1.45363	1.36749	2.99135	2.34351	24.4872	17.6157	5.83412	1.30157	36.3034
SD	0.0125697	0.0333175	1.27289	0.303544	0.113803	0.0396328	0.0504379	0.335415	0.109237	0.706869	2.40819	0.134512	0.00812109	2.76807
Figure 4G			Three biological repetitions, N=6
	copies of gene/copies of AFUB_019780				Fold Increase
	rglT	kojR			rglT	kojR
Sample				Sample
wt 24h	3.0223	0.154234		wt (GT/MM)	0.184813	0.772099
	3.00187	0.143204			0.180611	0.783525
	3.0113	0.143235			0.183713	0.7611
	2.99988	0.141214			0.178621	0.781534
	3.0333	0.165234			0.185913	0.783099
	3.00386	0.145195			0.182601	0.785515
mean	3.01208	0.148719		mean	0.182712	0.777812
SD	0.0132339	0.00929929		SD	0.00271382	0.00944142
wt 48h	0.924692	0.419131		ΔmpkA (GT/MM)	0.484248	0.959488
	0.99658	0.359947			0.450195	0.95948
	0.913693	0.408132			0.473249	0.948488
	0.99459	0.357957			0.448204	0.957489
	0.935691	0.43013			0.495247	0.95959
	0.99857	0.361938			0.452185	0.959679
mean	0.960636	0.389539		mean	0.467221	0.957369
SD	0.0400043	0.0331782		SD	0.0199465	0.00442922
wt 72h	1.01214	0.690906
	0.865127	0.675854
	0.991137	0.679906
	0.863137	0.673864
	1.03314	0.701905
	0.867117	0.677844
mean	0.938632	0.68338
SD	0.081618	0.0108602
ΔmpkA 24h	0.852456	0.164029
	0.931359	0.193592
	0.840457	0.15303
	0.929368	0.191602
	0.864455	0.175029
	0.933349	0.195582
mean	0.891907	0.178811
SD	0.0438961	0.0176682
ΔmpkA 48h	0.367795	0.434209
	0.361708	0.491612
	0.366695	0.42321
	0.359717	0.489621
	0.368895	0.445208
	0.363698	0.493602
mean	0.364752	0.46291
SD	0.00363123	0.0322258
ΔmpkA 72h	0.271574	0.23988
	0.268623	0.222502
	0.270474	0.228881
	0.266632	0.220511
	0.272674	0.250879
	0.270613	0.224492
mean	0.270099	0.231191
SD	0.0021638	0.0118567

## Sheet: Fig. 5
Figure B
Strain	rep 1	rep 2	rep 3	rep 4	rep 5	rep 6	rep 7	rep 8	rep 9	Mean	SD
AFUB_071620	0.559572	0.590936	0.890774							0.766473	0.153761
AFUB_017740	0.725542	0.602677	0.616652							0.631251	0.0688224
AFUB_010510	0.319338	0.75529	0.299506							0.458045	0.257613
AFUB_059390	0.937666	0.305155	0.473389							0.57207	0.327599
AFUB_070630	0.280226	0.217636	0.226227							0.241363	0.0339298
AFUB_099170	0.884469	0.510852	1.01505							0.803459	0.261681
AFUB_011380	0.0823935	0.0553581	0.0843246							0.0740254	0.0161951
AFUB_020650	0.921888	0.63084	1.31014							0.954289	0.340807
AFUB_044400	0.0119935	0.0194012	0.0617312							0.031042	0.0268345
AFUB_074550	0.0569855	0.0106419	0.115687							0.0611049	0.0526438
AFUB_075210	0.973602	1.12228	1.14574							1.08054	0.0933499
wild-type	0.844581	1.08964	1.06578	1.0626	0.912741	1.02466	0.951119	1.07303	0.975854	1	0.0843827
Figure 5C			Three biological repetitions, N=6
	Gliotoxin (mg/mL)			bmGT (mg/mL)
replicates	wild-type	ΔslnA		wild-type	ΔslnA
1.1	0.07	0.02		0.75	0.75
1.2	0.0442	0.03		1	0.57
2.1	0.0512	0.01		0.5536	0.91
2.2	0.0541677	0.0141677		0.984168	0.894168
3.1	0.0600323	0.0358323		0.569432	0.728323
3.2	0.050153	0.025953		0.755953	0.62953
mean	0.0549588	0.0226588		0.768859	0.747003
SD	0.00900644	0.00977446		0.193087	0.136904
Figure 5D and E
Figure 5F			Three biological repetitions, N=6
		GT production				GT self-protection
		absolute levels gene/ AFUB_019780				Fold Increase
		gliT	gtmA			gliT	gtmA
	Sample				Sample
	wt 24h	1.47809	14.6206		wt (GT/control) 0.5h	12.3469	13.2012
		1.51635	12.9382			12.3449	13.1146
		1.46709	14.5496			12.7348	14.3563
		1.51436	12.9183			12.343	13.0256
		1.48909	14.7306			12.737	14.3871
		1.51834	13.1372			12.7359	14.3673
	mean	1.49722	13.8158			12.5404	13.742
	SD	0.0221142	0.901033		SD	0.214149	0.690475
	wt 48h	3.11006	17.8689		wt (GT/control) 1.0h	12.9042	17.0751
		2.21624	16.8873			12.0339	16.5898
		3.09906	17.7779			12.8932	17.0641
		2.19634	16.5883			12.014	16.3908
		3.12106	17.9499			12.9152	17.0853
		2.23615	17.0863			12.0538	16.7888
	mean	2.66315	17.3598		mean	12.469	16.8323
	SD	0.489772	0.578885		SD	0.476927	0.294065
	wt 72h	7.53188	37.2013		wt (GT/control) 3.0h	14.6863	38.6442
		7.03969	25.8149			13.9524	37.6064
		7.51088	36.6913			14.5953	38.1342
		6.94066	25.535			13.6534	37.3265
		7.55288	37.2724			14.7673	38.7153
		7.12959	26.1139			14.1514	38.5967
	mean	7.28426	31.4382		mean	14.301	38.1705
	SD	0.278074	6.15896		SD	0.450749	0.589028
	ΔslnA 24h	4.74689	63.6955		ΔslnA (GT/control) 0.5h	9.25607	7.86523
		3.2657	57.7525			8.99034	8.20871
		4.7349	63.6845			9.24407	7.85423
		3.2458	58.3524			8.97044	8.22861
		4.75889	63.7865			9.25758	7.87623
		3.46473	57.9516			9.11025	8.2107
	mean	4.03615	60.8705			9.13812	8.04062
	SD	0.782373	3.13002		SD	0.134267	0.192377
	ΔslnA 48h	12.3814	125.36		ΔslnA (GT/control) 1.0h	18.7349	24.6349
		12.3794	125.161			16.5682	23.4621
		12.9516	139.945			17.7539	24.6239
		12.3774	124.962			16.5563	23.4422
		12.9538	140.047			18.8259	24.635
		12.9527	139.956			17.4673	23.5611
	mean	12.666	132.572		mean	17.6511	24.0599
	SD	0.314041	8.11915		SD	0.996998	0.627264
	ΔslnA 72h	12.0946	102.717		ΔslnA (GT/control) 3.0h	12.5083	20.5011
		12.0747	101.727			13.365	20.9852
		12.2434	104.672			12.1273	20.4901
		12.0727	101.725			13.3531	20.8861
		12.2654	105.193			12.5993	20.5012
		12.2544	104.683			13.5549	21.0051
	mean	12.1676	103.453		mean	12.918	20.7281
	SD	0.0957159	1.58334		SD	0.581283	0.255878

## Sheet: Fig. 6
Figure 6B
	Three biological repetitions, N=6
		MM	GT 30ug/mL	treatment/control	mean	SD
	Replicates
wt	1.1	2.6	1.7	0.653846	0.65359	0.0146086
	1.2	2.5	1.6	0.64
	2.1	2.5	1.6	0.64
	2.1	2.5	1.7	0.68
	3.1	2.6	1.7	0.653846
	3.2	2.6	1.7	0.653846
Afu ΔpexE.1	1.1	1.8	0	0	0	0
	1.2	1.7	0	0
	2.1	1.7	0	0
	2.1	1.7	0	0
	3.1	1.8	0	0
	3.2	1.8	0	0
Afu ΔpexE.2	1.1	1.6	0	0	0	0
	1.2	1.6	0	0
	2.1	1.7	0	0
	2.1	1.7	0	0
	3.1	1.6	0	0
	3.2	1.6	0	0
Figure 6C			(*, p < 0.05)
	Three biological repetitions, N=6
		MM	GT 30ug/mL	treatment/control	mean	SD
	Replicates
wt	1.1	2.5	1.6	0.64	0.626667	0.0206559
	1.2	2.5	1.6	0.64
	2.1	2.5	1.5	0.6
	2.1	2.5	1.5	0.6
	3.1	2.5	1.6	0.64
	3.2	2.5	1.6	0.64
Afu ΔpexG.1	1.1	2.3	1.5	0.652174	0.634058	0.0140325
	1.2	2.4	1.5	0.625
	2.1	2.4	1.5	0.625
	2.1	2.3	1.5	0.652174
	3.1	2.4	1.5	0.625
	3.2	2.4	1.5	0.625
Afu ΔpexG.2	1.1	2.3	1.4	0.608696	0.609903	0.0152719
	1.2	2.3	1.4	0.608696
	2.1	2.4	1.5	0.625
	2.1	2.4	1.5	0.625
	3.1	2.4	1.4	0.583333
	3.2	2.3	1.4	0.608696
Figure 6E
	Three biological repetitions, N=6
		YUU	GT 5ug/mL	treatment/control	mean	SD
	Replicates
wt	1.1	2.1	1.3	0.619048	0.619048	0
	1.2	2.1	1.3	0.619048
	2.1	2.1	1.3	0.619048
	2.1	2.1	1.3	0.619048
	3.1	2.1	1.3	0.619048
	3.2	2.1	1.3	0.619048
Ani ΔpexE.1	1.1	1.8	0.9	0.5	0.5	0.0186017
	1.2	1.8	0.9	0.5
	2.1	1.7	0.8	0.470588
	2.1	1.7	0.9	0.529412
	3.1	1.8	0.9	0.5
	3.2	1.8	0.9	0.5
Ani ΔpexE.2	1.1	1.8	0.8	0.444444	0.457516	0.0143195
	1.2	1.7	0.8	0.470588
	2.1	1.7	0.8	0.470588
	2.1	1.8	0.8	0.444444
	3.1	1.8	0.8	0.444444
	3.2	1.7	0.8	0.470588
Figure 6F
	Three biological repetitions, N=6
		YUU	GT 5ug/mL	treatment/control	mean	SD
	Replicates
wt	1.1	2.2	1.5	0.681818	0.687229	0.0132548
	1.2	2.2	1.5	0.681818
	2.1	2.1	1.5	0.714286
	2.1	2.2	1.5	0.681818
	3.1	2.2	1.5	0.681818
	3.2	2.2	1.5	0.681818
Ani ΔpexG.1	1.1	2.2	1.2	0.545455	0.554113	0.0134129
	1.2	2.2	1.2	0.545455
	2.1	2.1	1.2	0.571429
	2.1	2.1	1.2	0.571429
	3.1	2.2	1.2	0.545455
	3.2	2.2	1.2	0.545455
Ani ΔpexG.2	1.1	2.2	1.1	0.5	0.507937	0.0122952
	1.2	2.2	1.1	0.5
	2.1	2.1	1.1	0.52381
	2.1	2.1	1.1	0.52381
	3.1	2.2	1.1	0.5
	3.2	2.2	1.1	0.5
Figure 6G				Figure 6H
Three biological repetitions, N=6				Three biological repetitions, N=6
Czapek Dox - 72hs				Czapek Dox - 72hs
samples	GT (mg) / Dry weight (g)	bmGT (mg) / Dry weight (g)		samples	GT (mg) / Dry weight (g)	bmGT (mg) / Dry weight (g)
WT_1	0.375249	5.4861		WT_1	0.375249	5.4861
WT_2	0.324676	20.2701		WT_2	0.324676	20.2701
WT_3	0.199091	18.2145		WT_3	0.199091	18.2145
WT_4	0.368643	8.01578		WT_4	0.368643	8.01578
WT_5	0.211	16.0666		WT_5	0.211	16.0666
WT_6	0.373051	20.0825		WT_6	0.373051	20.0825
mean	0.308618	14.6893		mean	0.308618	14.6893
SD	0.0824348	6.3842		SD	0.0824348	6.3842
ΔpexE-1_1	0.0563782	1.2127		ΔpexG-1_1	9.1785	25.2192
ΔpexE-1_2	0.039455	0.9308		ΔpexG-1_2	6.43138	14.2217
ΔpexE-1_3	0.0381517	1.2916		ΔpexG-1_3	9.85356	9.0816
ΔpexE-1_4	0.0410178	1.25976		ΔpexG-1_4	9.0342	14.6543
ΔpexE-1_5	0.0398819	1.16956		ΔpexG-1_5	8.4342	23.83
ΔpexE-1_6	0.0472591	0.98924		ΔpexG-1_6	8.0134	10.0234
mean	0.0436906	1.14228		mean	8.49087	16.1717
SD	0.00698541	0.148288		SD	1.19144	6.85103
ΔpexE-2_1	0.0159833	0.2879		ΔpexG-2_1	9.7862	19.9805
ΔpexE-2_2	0.0171837	0.5633		ΔpexG-2_2	17.8889	10.7261
ΔpexE-2_3	0.0174901	0.0375		ΔpexG-2_3	18.367	9.8389
ΔpexE-2_4	0.0163984	0.048394		ΔpexG-2_4	16.983	10.9464
ΔpexE-2_5	0.01623	0.39535		ΔpexG-2_5	18.744	11.7563
ΔpexE-2_6	0.0161064	0.52134		ΔpexG-2_6	9.9127	18.025
mean	0.0165653	0.308964		mean	15.2803	13.5455
SD	0.00062086	0.227722		SD	4.24794	4.31554
Figure 6I
Survival curve; Ntotal = 10 animals/group
Parameters:	Death = 1		Calculations to compare two groups (curve comparation):
	No death = 0		Logrank (Mantel-Cox test) and Gehan-Breslow-Wilcoxon test
	Days	PBS	wt	ΔpexE.1	ΔpexE.2
	1 to 15	0
		0
		0
		0
		0
		0
		0
		0
		0
		0
	4		1
	4		1
	4		1
	5		1
	5		1
	5		1
	5		1
	6		1
	6		1
	7		1
	5			1
	6			1
	until 15			0
				0
				0
				0
				0
				0
				0
				0
	4				1
	5				1
	5				1
	6				1
	until 15				0
					0
					0
					0
					0
					0
										ANOVA- Tukey's multiple comparisons test
Body weight variation (%); N = 10 animals/group
	PBS										Wild-Type										ΔpexE-1										ΔpexE-2
mouse ®	1	2	3	4	5	6	7	8	9	10	1	2	3	4	5	6	7	8	9	10	1	2	3	4	5	6	7	8	9	10	1	2	3	4	5	6	7	8	9	10
Days ¯
0	100	100	100	100	100	100	100	100	100	100	100	100	100	100	100	100	100	100	100	100	100	100	100	100	100	100	100	100	100	100	100	100	100	100	100	100	100	100	100	100
1	101.676	102.632	102.5	99.5	102.051	100.556	102.614	91.6667	102.367	101.163	86.758	95.3757	88.0829	94.2408	88.67	99.4253	100	101.829	106.803	100.568	102.094	101.685	101.99	102.618	102.451	101.087	101.005	101	101.07	101.531	99.5169	94.8718	95.8904	93.4066	96.7136	98.5507	99.4924	93.75	99.4898	100
2	105.028	105.789	105	95	103.59	101.111	101.961	97.0238	100.592	103.488	83.5616	89.5954	77.2021	93.1937	84.2365	86.2069	97.3262	97.561	100	97.7273	103.665	106.742	103.98	104.188	103.431	102.174	102.01	102	101.604	103.061	100	93.8462	94.5205	92.8571	96.2441	96.6184	98.9848	88.8393	93.8776	102.222
3	103.352	105.263	105.5	93	102.564	100	108.497	95.8333	85.7988	102.326	69.863	80.9249	68.3938	80.6283	76.8473	74.7126	98.9305	97.561	93.1973	95.4545	102.618	103.933	102.985	101.047	103.431	85.8696	103.015	100.5	102.139	102.551	96.6184	87.6923	84.4749	92.8571	82.6291	96.6184	98.9848	80.3571	88.2653	91.1111
4	102.235	104.211	105.5	90	101.538	97.7778	100.654	98.8095	88.7574	104.651	0	0	64.7668	75.9162	69.4581	0	101.07	96.9512	88.4354	81.25	102.094	101.685	102.488	98.4293	100.49	81.5217	101.005	98.5	98.9305	98.9796	94.686	82.0513	78.0822	97.8022	70.892	97.5845	98.9848	0	81.6327	88.3333
5	109.497	107.368	102.5	91.5	107.179	101.111	101.307	102.381	90.5325	101.744	0	0	59.5855	70.3665	0	0	91.9786	0	0	0	94.7644	100.562	84.0796	90.5759	63.2353	0	84.4221	100	101.07	76.5306	84.058	74.8718	77.1689	86.8132	68.5446	100.483	100.508	0	0	0
6	110.615	105.263	105	97.5	107.179	94.4444	96.0784	102.976	92.8994	103.488	0	0	0	67.5393	0	0	0	0	0	0	92.6702	79.7753	101.99	101.047	100	0	84.4221	100	101.07	0	100	0	82.1918	92.8571	82.1596	102.899	96.4467	0	0	0
7	110.056	107.368	102.5	100	107.692	101.111	94.7712	102.381	94.6746	103.488	0	0	0	0	0	0	0	0	0	0	93.1937	79.7753	103.483	102.094	100.49	0	85.4271	101	101.604	0	100.483	0	83.105	93.4066	82.6291	100.966	98.9848	0	0	0
8	110.615	108.421	103.5	101.5	109.231	101.667	100	102.976	95.2663	104.07	0	0	2	0	0	0	0	0	0	0	93.7173	79.7753	103.483	103.141	100.98	0	87.9397	102.5	103.743	0	100.966	0	84.0183	95.0549	83.0986	100.966	99.4924	0	0	0
9	110.056	110	104	104.5	111.795	101.111	98.0392	101.19	95.2663	104.651	0	0	0	0	0	0	0	0	0	0	94.2408	79.7753	104.478	104.712	102.941	0	95.4774	104.5	106.417	0	101.449	0	84.0183	98.3516	84.507	99.5169	103.553	0	0	0
10	110.056	111.579	103.5	108	112.821	103.333	103.922	104.167	94.6746	104.651	0	0	0	0	0	0	0	0	0	0	102.094	80.3371	105.473	108.901	104.902	0	104.523	106	108.021	0	102.899	0	84.0183	102.198	85.9155	98.5507	108.122	0	0	0
11	110.615	112.632	105	109	113.333	105	103.922	104.167	95.858	105.233	0	0	0	0	0	0	0	0	0	0	103.141	82.0225	105.97	109.948	105.882	0	105.025	106	109.626	0	103.382	0	84.9315	103.297	86.8545	100.966	108.629	0	0	0
12	110.615	113.684	107	109.5	114.872	105.556	103.922	105.357	96.4497	106.395	0	0	0	0	0	0	0	0	0	0	103.141	82.0225	107.463	111.518	105.882	0	105.528	108	110.16	0	104.348	0	85.3881	104.945	87.3239	101.449	109.137	0	0	0
13	110.615	113.684	107.5	109.5	115.385	106.111	105.229	102.976	94.6746	107.558	0	0	0	0	0	0	0	0	0	0	104.188	83.1461	108.458	112.565	109.804	0	109.045	109	110.695	0	104.831	0	86.758	108.242	88.7324	102.415	109.645	0	0	0
14	111.732	112.105	108.5	110	115.897	110.556	111.111	107.143	100.059	107.558	0	0	0	0	0	0	0	0	0	0	104.712	84.2697	109.453	112.565	110.784	0	110.553	111.5	112.299	0	105.314	0	87.2146	108.791	89.2019	104.348	110.152	0	0	0
15	111.732	114.737	109	112	117.949	114.444	113.072	111.905	104.142	109.302	0	0	0	0	0	0	0	0	0	0	108.901	84.8315	113.433	114.66	112.745	0	112.563	114	112.834	0	106.28	0	89.4977	108.791	92.0188	105.314	110.152	0	0	0
Weight calculation (value entered in the GraphPad prism): all weights are calculated in relation to day 0 (day of infection).
Formula: (wD/w0)*100
w = weight; wD = weight that day; w0 = weight on day 0
Figure 6J
Survival curve; Ntotal= 10 animals/group
Parameters:	Death = 1		Calculations to compare two groups (curve comparation):
	No death = 0		Logrank (Mantel-Cox test) and Gehan-Breslow-Wilcoxon test
	Days	PBS	wt	ΔpexG.1	ΔpexG.2
	1 to 15	0
		0
		0
		0
		0
		0
		0
		0
		0
		0
	4		1
	4		1
	4		1
	5		1
	5		1
	5		1
	5		1
	6		1
	6		1
	7		1
	4			1
	4			1
	4			1
	4			1
	4			1
	5			1
	5			1
	6			1
	6			1
	until 15			0
	4				1
	4				1
	5				1
	6				1
	6				1
	6				1
	6				1
	until 15				0
					0
					0
Body weight variation (%); N = 10 animals/group
	PBS										Wild-Type										ΔpexG-1										ΔpexG-2
mouse ®	1	2	3	4	5	6	7	8	9	10	1	2	3	4	5	6	7	8	9	10	1	2	3	4	5	6	7	8	9	10	1	2	3	4	5	6	7	8	9	10
Days ¯
0	100	100	100	100	100	100	100	100	100	100	100	100	100	100	100	100	100	100	100	100	100	100	100	100	100	100	100	100	100	100	100	100	100	100	100	100	100	100	100	100
1	101.676	102.632	102.5	99.5	102.051	100.556	102.614	91.6667	102.367	101.163	86.758	95.3757	88.0829	94.2408	88.67	99.4253	100	101.829	106.803	100.568	93.1373	85.7143	90.9091	94.0909	97.1564	91.4286	100	94.5946	91.4773	90.5325	95.7219	100	100.549	103.165	96.875	95.4128	93.2642	95.6098	96.7033	96.8912
2	105.028	105.789	105	95	103.59	101.111	101.961	97.0238	100.592	103.488	83.5616	89.5954	77.2021	93.1937	84.2365	86.2069	97.3262	97.561	100	97.7273	89.7059	81.9048	84.0909	87.7273	85.3081	90.8571	101	86.9369	89.2045	85.2071	92.5134	100.481	102.747	96.8354	95.8333	94.4954	90.6736	95.122	95.0549	77.7202
3	103.352	105.263	105.5	93	102.564	100	108.497	95.8333	85.7988	102.326	69.863	80.9249	68.3938	80.6283	76.8473	74.7126	98.9305	97.561	93.1973	95.4545	78.4314	79.5238	78.9773	82.2727	75.8294	85.7143	82	82.4324	80.6818	78.6982	95.1872	85.0962	93.956	82.2785	95.8333	82.5688	102.591	80.9756	90.1099	0
4	102.235	104.211	105.5	90	101.538	97.7778	100.654	98.8095	88.7574	104.651	0	0	64.7668	75.9162	69.4581	0	101.07	96.9512	88.4354	81.25	0	0	0	79.5455	0	81.1429	85	80.6306	0	80.4734	79.6791	96.6346	99.4505	0	83.3333	81.6514	80.829	0	79.6703	0
5	109.497	107.368	102.5	91.5	107.179	101.111	101.307	102.381	90.5325	101.744	0	0	59.5855	70.3665	0	0	91.9786	0	0	0	0	0	0	0	0	75.4286	82	0	0	73.3728	76.4706	94.7115	96.7033	0	84.8958	74.7706	74.6114	0	0	0
6	110.615	105.263	105	97.5	107.179	94.4444	96.0784	102.976	92.8994	103.488	0	0	0	67.5393	0	0	0	0	0	0	0	0	0	0	0	0	86	0	0	0	0	85.0962	85.1648	0	85.9375	0	71.5026	0	0	0
7	110.056	107.368	102.5	100	107.692	101.111	94.7712	102.381	94.6746	103.488	0	0	0	0	0	0	0	0	0	0	0	0	0	0	0	0	88	0	0	0	0	86.0577	87.9121	0	87.5	0	72.5389	0	0	0
8	110.615	108.421	103.5	101.5	109.231	101.667	100	102.976	95.2663	104.07	0	0	2	0	0	0	0	0	0	0	0	0	0	0	0	0	89	0	0	0	0	86.5385	92.3077	0	88.0208	0	74.0933	0	0	0
9	110.056	110	104	104.5	111.795	101.111	98.0392	101.19	95.2663	104.651	0	0	0	0	0	0	0	0	0	0	0	0	0	0	0	0	92.5	0	0	0	0	90.8654	95.6044	0	90.1042	0	76.6839	0	0	0
10	110.056	111.579	103.5	108	112.821	103.333	103.922	104.167	94.6746	104.651	0	0	0	0	0	0	0	0	0	0	0	0	0	0	0	0	96.5	0	0	0	0	97.1154	102.747	0	92.7083	0	77.2021	0	0	0
11	110.615	112.632	105	109	113.333	105	103.922	104.167	95.858	105.233	0	0	0	0	0	0	0	0	0	0	0	0	0	0	0	0	97	0	0	0	0	97.5962	103.846	0	93.2292	0	78.2383	0	0	0
12	110.615	113.684	107	109.5	114.872	105.556	103.922	105.357	96.4497	106.395	0	0	0	0	0	0	0	0	0	0	0	0	0	0	0	0	98	0	0	0	0	98.0769	104.396	0	93.75	0	82.3834	0	0	0
13	110.615	113.684	107.5	109.5	115.385	106.111	105.229	102.976	94.6746	107.558	0	0	0	0	0	0	0	0	0	0	0	0	0	0	0	0	98.5	0	0	0	0	99.0385	106.044	0	95.3125	0	84.456	0	0	0
14	111.732	112.105	108.5	110	115.897	110.556	111.111	107.143	100.059	107.558	0	0	0	0	0	0	0	0	0	0	0	0	0	0	0	0	99	0	0	0	0	99.5192	108.791	0	96.875	0	87.0466	0	0	0
15	111.732	114.737	109	112	117.949	114.444	113.072	111.905	104.142	109.302	0	0	0	0	0	0	0	0	0	0	0	0	0	0	0	0	99	0	0	0	0	100	110.44	0	97.3958	0	89.6373	0	0	0
Weight calculation (value entered in the GraphPad prism): all weights are calculated in relation to day 0 (day of infection).
Formula: (wD/w0)*100
w = weight; wD = weight that day; w0 = weight on day 0

## Sheet: Fig. S3
	Three biological repetitions, N=6
		Treatment/control
		Biotin	menadione 0.02mM	T butyl 0.35mM	H2O2 10mM	AA 20mM	Cysteine 5mM	Methionine 5mM
	Replicates
wt	1.1	1	0.383721	0.965116	0.813953	0.808824	0.965116	0.906977
	1.2	1	0.360465	0.965116	0.813953	0.764706	0.965116	0.906977
	2.1	1.01176	0.337209	0.965116	0.813954	0.787879	0.953488	0.906977
	2.1	1.01176	0.383721	0.965116	0.813953	0.808824	0.965116	0.906977
	3.1	1	0.360465	0.965116	0.813953	0.779412	0.965116	0.906977
	3.2	1	0.348837	0.965116	0.813954	0.787879	0.953488	0.906977
	mean	1.00392	0.362403	0.965116	0.813954	0.789587	0.96124	0.906977
	SD	0.00607527	0.0186289	1.21619e-16	6.00463e-08	0.0171379	0.00600463	1.21619e-16
Afu ΔpexG.1	1.1	1	0	0.965116	0.813953	0.79661	0.965116	0.906977
	1.2	1	0	0.965116	0.755814	0.810345	0.94186	0.906977
	2.1	1.01176	0	0.965116	0.755814	0.793103	0.94186	0.883721
	2.1	1	0	0.965116	0.813953	0.793103	0.94186	0.883721
	3.1	1.01176	0	0.965116	0.813953	0.810345	0.953488	0.906977
	3.2	1	0	0.965116	0.755814	0.79661	0.965116	0.906977
	mean	1.00392	0	0.965116	0.784884	0.800019	0.95155	0.899225
	SD	0.00607527	0	1.21619e-16	0.0318443	0.00815028	0.0114325	0.0120093
Afu ΔpexG.2	1.1	1	0	0.965116	0.825581	0.746269	0.965116	0.906977
	1.2	1	0	0.965116	0.813953	0.757576	0.953488	0.906977
	2.1	1	0	0.965116	0.813953	0.753846	0.953488	0.895349
	2.1	1	0	0.965116	0.813953	0.746269	0.953488	0.906977
	3.1	1	0	0.965116	0.813953	0.757576	0.953488	0.895349
	3.2	1	0	0.965116	0.813953	0.769231	0.953488	0.906977
	mean	1	0	0.965116	0.815891	0.755128	0.955426	0.903101
	SD	0	0	1.21619e-16	0.00474707	0.0085964	0.00474707	0.00600463
Ani ΔpexE.1	1.1	1.04	0.333333	0.961538	0.807692	0.810345	1	0.666667
	1.2	1.04	0.333333	0.961538	0.807692	0.807018	1	0.666667
	2.1	1.04	0.333333	0.948718	0.794872	0.803571	1	0.666667
	2.1	1.04	0.333333	0.961538	0.807692	0.810345	1	0.666667
	3.1	1.04	0.333333	0.961538	0.794872	0.807018	1	0.666667
	3.2	1.04	0.333333	0.961538	0.794872	0.821429	1	0.666667
	mean	1.04	0.333333	0.959402	0.801282	0.809954	1	0.666667
	SD	0	6.08094e-17	0.00523395	0.00702208	0.00616367	0	0
Ani ΔpexE.2	1.1	1.04054	0.324675	0.987013	0.792208	0.8	1.01351	0.702703
	1.2	1.05479	0.324675	0.974026	0.792208	0.814815	1.0274	0.671233
	2.1	1.0274	0.333333	1	0.813333	0.796296	1.0274	0.671233
	2.1	1.04054	0.324675	0.974026	0.792208	0.8	1.01351	0.675676
	3.1	1.0411	0.328947	0.986842	0.802632	0.796296	1.0274	0.684932
	3.2	1.0274	0.333333	1	0.813333	0.796296	1.0274	0.671233
	mean	1.03863	0.328273	0.986985	0.800987	0.800617	1.02277	0.679501
	SD	0.0102667	0.00425437	0.0116161	0.0103807	0.00718811	0.00716954	0.0125501

## Sheet: Fig. S4
Figure S4 - A			Three biological repetitions, N=6
	Fold Increase (DpexG/wt)
	gliP	gliC	gliG	gliF	gliK	gliJ	gliI	gliH	gliN	gliT	gliA	gliM	gliZ	gtmA
Sample
24h	0.312445	1.29682	0.620083	0.876438	0.479287	1.09904	1.06919	3.11757	1.58336	0.406575	0.101796	0.0520051	0.343685	0.385621
	0.330932	0.562307	0.143049	0.705731	0.425318	0.56514	0.897056	2.46166	1.03185	0.401656	0.224259	0.0778722	0.492188	0.463712
	0.414413	1.43221	0.207297	1.08731	0.609896	0.951954	1.28732	2.45201	2.07841	0.548842	0.156107	0.0893753	0.50802	0.529994
	0.330931	0.592204	0.163048	0.81573	0.475317	0.651478	0.970554	2.48166	1.53185	0.425023	0.209258	0.0787142	0.502187	0.463711
	0.323655	1.29794	0.621204	0.877559	0.480408	1.10016	1.17031	3.08689	1.58448	0.496362	0.102917	0.0531261	0.355463	0.519772
	0.409035	1.39261	0.18305	0.985732	0.585318	0.865141	1.08971	2.46636	1.56185	0.436568	0.169648	0.0873043	0.492189	0.40713
mean	0.353569	1.09568	0.322955	0.891416	0.509257	0.872152	1.08069	2.67769	1.56196	0.452504	0.160664	0.0730662	0.448955	0.461657
SD	0.0455838	0.405157	0.231571	0.132584	0.0718912	0.224871	0.139134	0.329127	0.331545	0.0581525	0.0515893	0.016522	0.0773087	0.0579834
48h	1.77756	3.12035	8.46971	2.23074	7.08898	1.69639	1.49688	7.34294	8.24112	1.83141	5.448	5.46586	1.15037	0.884874
	1.95366	4.19801	10.1288	4.92707	6.12868	1.68808	1.6557	8.03173	12.9369	2.43591	9.69807	5.8667	1.23328	1.16162
	1.71933	3.24319	8.99277	2.28838	6.59603	1.57308	1.59406	6.43379	9.80431	2.04783	4.97645	7.37436	1.14616	0.962722
	1.77768	3.24137	8.53	2.23086	7.0353	1.65535	1.497	7.34306	8.822	1.95345	5.44812	5.9534	1.15049	0.942
	1.86246	4.19789	10.1287	4.92587	6.12748	1.68688	1.6545	7.3424	12.434	2.42391	9.68607	6.3	1.22128	1.14962
	1.77744	3.12034	8.93434	2.23062	6.5783	1.60634	1.58435	7.0442	9.9234	1.9534	5.44788	6.34	1.15025	0.983123
mean	1.81136	3.52019	9.19739	3.13892	6.59246	1.65102	1.58042	7.25635	10.3603	2.10765	6.7841	6.21672	1.17531	1.01399
SD	0.0833741	0.527813	0.751118	1.38481	0.418124	0.0506117	0.0711261	0.5187	1.91292	0.258935	2.2599	0.650831	0.0404695	0.114566
72h	0.412464	0.639857	0.658118	0.712833	0.473813	0.305224	0.358605	1.58526	2.81283	1.15453	0.875823	0.190363	0.488463	1.50261
	0.316099	0.536635	0.697197	0.687596	0.464122	0.275557	0.315246	0.738849	1.1421	0.997473	1.27706	0.385879	0.580147	1.38513
	0.347329	0.604836	0.694903	0.707243	0.490489	0.289883	0.346126	0.932215	1.31048	1.11852	1.05906	0.332406	0.524753	1.44611
	0.316097	0.592	0.682	0.687594	0.4603	0.281	0.315244	0.823	1.14209	0.997471	1.07803	0.303	0.580145	1.38314
	0.38232	0.608	0.6932	0.71	0.4834	0.301	0.34	1.58537	2.745	1.149	1.143	0.301463	0.488573	1.51372
	0.40342	0.602	0.691	0.698	0.4693	0.2913	0.356	0.850839	1.294	1.10946	1.034	0.312	0.531	1.49712
mean	0.362955	0.597221	0.68607	0.700544	0.473571	0.290661	0.338537	1.08592	1.74108	1.08774	1.07783	0.304185	0.53218	1.45464
SD	0.0426589	0.0338019	0.0133845	0.0102239	0.0115457	0.0113264	0.0192482	0.391728	0.807387	0.0720132	0.131923	0.0640245	0.0411597	0.0593501
Figure S4 - B			Three biological repetitions, N=6
	Fold Increase (DpexG/wt)
	gliP	gliC	gliG	gliF	gliK	gliJ	gliI	gliH	gliN	gliT	gliA	gliM	gliZ	gtmA
Sample
24h	6.78601	21.883	5.1056	4.24688	14.1331	39.8536	52.4903	51.0642	82.4447	2.35056	1.6799	3.3947	3.29596	2.17151
	5.61138	15.8468	8.91818	3.55235	14.6428	38.4771	40.4578	41.0694	67.4724	2.73495	3.24968	3.73985	3.68284	2.10351
	5.50713	18.408	6.95571	3.51889	14.0763	35.6641	44.5502	41.0566	69.6253	2.36396	1.58005	3.21545	3.42384	1.97782
	5.61138	18.933	8.10788	3.55235	14.2834	37.94	48.82	43.53	69.342	2.5345	2.0142	3.533	3.4675	2.1634
	6.78713	20.932	5.93	4.1	14.1342	38.9432	46.433	50.42	75.55	2.485	2.143	3.575	3.3756	2.08
	5.61138	16.03	6.982	3.701	14.523	37.042	41.942	41.0694	74.4	2.48956	2.233	3.2332	3.48554	1.984
mean	5.98573	18.6721	6.99989	3.77858	14.2988	37.9867	45.7822	44.7016	73.1391	2.49309	2.14997	3.44853	3.45521	2.08004
SD	0.62164	2.47054	1.26772	0.288223	0.233625	1.47852	4.45566	4.77971	5.52942	0.139485	0.596743	0.205713	0.130817	0.084308
48h	1.1459	4.8492	3.31004	2.59486	5.18764	12.1117	17.146	5.80717	11.8199	0.950766	2.52495	8.85204	1.85532	0.531318
	0.579815	5.75088	3.61942	4.9276	5.67938	12.589	20.7491	7.1401	25.4056	0.931969	2.38863	9.46919	2.95026	0.678454
	0.799364	5.32353	3.49913	3.34961	5.61269	13.0492	19.3857	6.49692	17.1365	0.955223	2.39976	10.5735	2.80955	0.582118
	0.84	5.554	3.473	3.6243	5.42	12.588	19.4234	6.298	19.43	0.9434	2.3545	9.9345	2.756	0.594
	0.923	4.9592	3.42114	3.453	5.4934	12.4953	19.044	6.134	18.5435	0.950876	2.4354	8.96314	2.44435	0.542428
	0.8234	5.4342	3.53	3.93234	5.5342	12.701	19.1423	7.034	18.434	0.923435	2.50062	9.8153	2.5134	0.59765
mean	0.851914	5.31184	3.47546	3.64695	5.48788	12.589	19.1484	6.48503	18.4616	0.942612	2.43397	9.60128	2.55481	0.587661
SD	0.183977	0.347822	0.0953758	0.701775	0.172728	0.303607	1.15885	0.519294	4.35963	0.012454	0.0667268	0.646238	0.39114	0.0522199
72h	1.01703	4.51828	3.10749	2.55038	4.27443	11.3367	14.7055	5.67685	11.7278	0.657269	2.69088	3.56815	6.50442	0.582604
	0.824552	2.17486	2.8185	1.74595	3.50411	8.82379	10.2606	4.04208	10.9204	0.5252	1.12406	1.79704	2.17914	0.469282
	0.866604	3.30038	2.81903	1.91394	3.50516	9.36761	11.3213	4.40374	10.8202	0.524786	2.3593	2.79813	4.21369	0.490462
	0.93432	3.32	2.945	2.06445	3.5103	9.8434	12.0434	4.7656	11.1576	0.5653	2.05544	2.92535	3.9543	0.51443
	0.9523	3.9445	2.9534	2.08453	3.7645	10.434	12.4345	4.9565	10.9546	0.5443	2.14234	2.6544	5.023	0.50334
	0.824664	3.243	2.814	2.4904	3.954	9.1934	12.1544	4.434	11.3657	0.5933	2.0693	2.74545	4.1786	0.525454
mean	0.903246	3.41684	2.90957	2.14161	3.75208	9.83315	12.1533	4.71313	11.1577	0.568359	2.07355	2.74809	4.34219	0.514262
SD	0.0774987	0.785782	0.106438	0.290501	0.314544	0.923748	1.47509	0.568275	0.340528	0.0507477	0.523329	0.569156	1.41501	0.0387424
Figure S4 - C			Three biological repetitions, N=5
Czapek Dox - 72hs								MM - 72hs
samples	GT (mg)	Dry weight of the mycelia (g)	GT (mg) / Dry weight (g)	bmGT (mg)	Dry weight of the mycelia (g)	bmGT (mg) / Dry weight (g)		samples	GT (mg)	Dry weight of the mycelia (g)	GT (mg) / Dry weight (g)	bmGT (mg)	Dry weight of the mycelia (g)	bmGT (mg) / Dry weight (g)
WT_1.1	0.00571038	0.2593	0.0220223	0.11215	0.2593	0.432511		WT_1.1	0	0.2254	0	0	0.2254	0
WT_1.2	0.0204766	0.2758	0.0742445	0.337061	0.2758	1.22212		WT_1.2	0	0.2881	0	0	0.2881	0
WT_2.1	0.031286	0.2975	0.105163	1.03724	0.2975	3.48653		WT_2.1	0	0.2791	0	0	0.2791	0
WT_2.2	0.00338264	0.2835	0.0119317	0.403168	0.2835	1.42211		WT_2.2	0	0.2797	0	0	0.2797	0
WT_3.1	0.00368723	0.2866	0.0128654	0.178111	0.2866	0.62146		WT_3.1	0	0.2392	0	0	0.2392	0
mean	0.0129086	0.28054	0.0452454	0.413546	0.28054	1.43695		mean	0	0.2623	0	0	0.2623	0
SD	0.0124759	0.0142015	0.0422156	0.367839	0.0142015	1.21666		SD	0	0.028044	0	0	0.028044	0
ΔpexG-1_1.1	0.818983	0.291	2.81437	3.5244	0.291	12.1114		ΔpexG-1_1.1	0	0.2967	0	0	0.2967	0
ΔpexG-1_1.2	0.544822	0.298	1.82826	2.89828	0.298	9.72578		ΔpexG-1_1.2	0	0.2393	0	0	0.2393	0
ΔpexG-1_2.1	0.387321	0.2791	1.38775	5.45801	0.2791	19.5557		ΔpexG-1_2.1	0	0.2266	0	0	0.2266	0
ΔpexG-1_2.2	0.288942	0.2775	1.04123	2.6737	0.2775	9.63494		ΔpexG-1_2.2	0	0.2497	0	0	0.2497	0
ΔpexG-1_3.1	0.355096	0.2886	1.23041	3.03193	0.2886	10.5056		ΔpexG-1_3.1	0	0.2547	0	0	0.2547	0
mean	0.479033	0.28684	1.6604	3.51726	0.28684	12.3067		mean	0	0.2534	0	0	0.2534	0
SD	0.212014	0.00854535	0.707537	1.12881	0.00854535	4.17223		SD	0	0.0264921	0	0	0.0264921	0
ΔpexG-2_1.1	1.41821	0.27	5.25262	0.916525	0.27	3.39454		ΔpexG-2_1.1	0	0.2951	0	0	0.2951	0
ΔpexG-2_1.2	0.975557	0.2756	3.53976	1.02972	0.2756	3.73629		ΔpexG-2_1.2	0	0.2543	0	0	0.2543	0
ΔpexG-2_2.1	1.83356	0.3052	6.00774	1.96145	0.3052	6.42676		ΔpexG-2_2.1	0	0.2733	0	0	0.2733	0
ΔpexG-2_2.2	0.899657	0.286	3.14566	0.970842	0.286	3.39455		ΔpexG-2_2.2	0	0.2259	0	0	0.2259	0
ΔpexG-2_3.1	0.783129	0.2809	2.78793	0.529558	0.2809	1.88522		ΔpexG-2_3.1	0	0.2313	0	0	0.2313	0
mean	1.18202	0.28354	4.14674	1.08162	0.28354	3.76747		mean	0	0.25598	0	0	0.25598	0
SD	0.436395	0.0134959	1.40564	0.529408	0.0134959	1.65029		SD	0	0.028927	0	0	0.028927	0
